# Supplementary material for: Interstitial Lung Disease Is Associated with Sleep Disorders in Rheumatoid Arthritis Patients
Source: Clocks Sleep. 2023 Dec 4;5(4):755–69. doi: 10.3390/clockssleep5040049 (PMC10742867; doi:10.3390/clockssleep5040049)
Supplement: Supplementary file 1 [file clockssleep-05-00049-s001.zip]

Archive with 1 entries (1 files):
- clockssleep-2679284-supplementary.pdf
